# Supplementary material for: An Inverted Perovskite Solar Cell with Good Comprehensive Performance Realized by Reducing the Concentration of Precursors
Source: Nanomaterials (Basel). 2022 May 19;12(10):1736. doi: 10.3390/nano12101736 (PMC9147920; doi:10.3390/nano12101736)
Supplement: Supplementary file 1 [file nanomaterials-12-01736-s001.zip]

Archive with 1 entries (1 files):
- nanomaterials-1718465-supplementary.pdf
